# Supplementary material for: Intraocular Pressure Changes during Hemodiafiltration with Two different Concentrations of Sodium in the Dialysate
Source: Biology (Basel). 2021 Dec 23;11(1):12. doi: 10.3390/biology11010012 (PMC8773306; doi:10.3390/biology11010012)
Supplement: Supplementary file 1 [file biology-11-00012-s001.zip]

Archive with 1 entries (1 files):
- Supplementary Material_R1.pdf
